# Supplementary material for: Key requirements of a video-call system in a critical care department as discovered during the rapid development of a solution to address COVID-19 visitor restrictions
Source: JAMIA Open. 2021 Nov 17;4(4):ooab091. doi: 10.1093/jamiaopen/ooab091 (PMC8599714; doi:10.1093/jamiaopen/ooab091)
Supplement: ooab091_Supplementary_Data [file ooab091_supplementary_data.zip]

Archive with 2 entries (2 files):
- SupplementaryMaterial_Table2.docx
- SupplementaryMaterial_Table1.docx
